# Supplementary material for: Effectiveness of Household Disinfection Techniques to Remove SARS-CoV-2 from Cloth Masks
Source: Pathogens. 2022 Aug 15;11(8):916. doi: 10.3390/pathogens11080916 (PMC9415727; doi:10.3390/pathogens11080916)
Supplement: Supplementary file 1 [file pathogens-11-00916-s001.zip]

Archive with 1 entries (1 files):
- pathogens-1829541-supplementary.pdf
